# Supplementary material for: Inhibition of Cancer Stem-like Cells by Curcumin and Other Polyphenol Derivatives in MDA-MB-231 TNBC Cells
Source: Int J Mol Sci. 2024 Jul 6;25(13):7446. doi: 10.3390/ijms25137446 (PMC11242520; doi:10.3390/ijms25137446)
Supplement: Supplementary file 1 [file ijms-25-07446-s001.zip]

Archive with 1 entries (1 files):
- ijms-3029241-supplementary.pdf
